# Supplementary material for: Impact of Heterocycle Annulation on NIR Absorbance in Quinoid Thioacene Derivatives
Source: Chemistry. 2022 Mar 29;28(23):e202200478. doi: 10.1002/chem.202200478 (PMC9314731; doi:10.1002/chem.202200478)
Supplement: Supplementary file 2 — Supporting Information [file CHEM-28-0-s001.xyz]

80
Compound 4, RKS, Energy = -2061.736898640
C    -1.2683135    2.7329525   -3.1667273 
C    -1.5671566    3.7531150   -4.1161976 
C    -1.0886831    1.4481993   -3.5632986 
C    -1.4881807    2.1102012   -5.8886680 
C    -1.1908182    1.0897748   -4.9390199 
C    -1.0031997   -0.2319819   -5.3475545 
C    -1.7535051    5.0751141   -3.7078614 
N    -2.0288937    6.0944508   -4.5822981 
N    -1.6770703    5.4691558   -2.3970150 
N    -0.7021752   -1.2467734   -4.4763261 
N    -1.1030848   -0.6301344   -6.6555712 
C    -0.5923218   -2.3125470   -5.2316095 
C    -0.8771620   -1.9211360   -6.6289275 
H    -0.8604354    0.6645395   -2.8522781 
C    -2.1181983    7.1639397   -3.8295630 
C    -1.9192963    6.7572399   -2.4217959 
H    -1.1941447    3.0178641   -2.1250469 
H    -0.3453408   -7.5884038   -1.5341894 
C     0.7374850   -7.5261947   -1.6853580 
H     1.1806488   -8.5042442   -1.5067260 
H    -0.4168542   -5.2927424   -1.7388116 
H     1.1597390   -6.8045143   -0.9782965 
O     1.0539675   -7.1899630   -3.0157517 
C    -0.1329754   -5.0893750   -2.7627271 
C     0.6206883   -6.0061532   -3.4939213 
C    -0.5237338   -3.9002940   -3.3519397 
H    -1.0986658   -3.1788822   -2.7841875 
C     0.9732907   -5.7103027   -4.8111632 
C    -0.1984825   -3.5982846   -4.6749746 
C     0.5662461   -4.5288660   -5.3903385 
H     1.5772545   -6.4234875   -5.3591372 
H     0.8670570   -4.3096071   -6.4071858 
H    -0.5340694    9.3467365    3.3179674 
C    -1.6115757    9.2778005    3.5008913 
H    -1.8878642    9.9833503    4.2823959 
H    -0.7361429    7.4972468    1.9559575 
H    -1.8578083    8.2623555    3.8284478 
O    -2.3526895    9.6456718    2.3613349 
C    -1.3400093    7.8239542    1.1199222 
C    -2.1970965    8.9169597    1.2377052 
C    -1.2595369    7.1439172   -0.0821022 
H    -0.6045807    6.2862016   -0.1752784 
C    -2.9650989    9.3091208    0.1407211 
C    -2.0040407    7.5361039   -1.1953365 
C    -2.8654403    8.6318618   -1.0543919 
H    -3.6420973   10.1472165    0.2545081 
H    -3.4845158    8.9399416   -1.8876819 
H    -4.5562102   12.0481843   -7.2602337 
C    -3.5138207   12.3663772   -7.3670534 
H    -3.4861809   13.4287226   -7.6027275 
H    -3.7889805    9.8770632   -7.1401666 
H    -3.0465252   11.8040078   -8.1821818 
O    -2.8020246   12.2140627   -6.1615240 
C    -3.2230837    9.8256101   -6.2195917 
C    -2.6806671   10.9743209   -5.6456799 
C    -3.0352148    8.6000276   -5.6060271 
H    -3.4436314    7.7025958   -6.0545151 
C    -1.9525706   10.8717289   -4.4597886 
C    -2.3285893    8.4825426   -4.4084199 
C    -1.7845583    9.6473680   -3.8518309 
H    -1.5193960   11.7705360   -4.0376668 
H    -1.1996292    9.5865052   -2.9426053 
H    -0.0592197   -4.1145094  -12.6361852 
C    -1.1061854   -4.4267954  -12.5615548 
H    -1.2968489   -5.2161419  -13.2864446 
H    -0.5617994   -2.3914564  -11.1886637 
H    -1.7543251   -3.5718420  -12.7807019 
O    -1.3908548   -4.9787385  -11.2976311 
C    -0.8057276   -2.8704111  -10.2498078 
C    -1.2386005   -4.1949085  -10.2112629 
C    -0.6868860   -2.1548106   -9.0718613 
H    -0.3630744   -1.1214571   -9.0973111 
C    -1.5490899   -4.7807396   -8.9835022 
C    -0.9720824   -2.7319704   -7.8337249 
C    -1.4134706   -4.0614368   -7.8168334 
H    -1.9045624   -5.8040625   -8.9721537 
H    -1.6784237   -4.5282309   -6.8763864 
C    -1.6715014    3.3942922   -5.4916491 
H    -1.5653893    1.8247552   -6.9299791 
H    -1.8968547    4.1784726   -6.2030183 


77
Compound 6, RKS, Energy = -2382.457979601
C    -1.0716148    2.3841072   -2.0682401 
C    -1.3562978    3.2658397   -3.1480649 
C    -0.8915372    1.0982931   -2.4652056 
S    -1.3863105    2.4227936   -4.6581509 
C    -1.0276845    0.9249373   -3.8708850 
C    -0.8964057   -0.2648362   -4.5577004 
C    -1.5875305    4.6226597   -3.0477347 
N    -1.8417560    5.4190057   -4.1303942 
N    -1.5829939    5.2841641   -1.8444325 
N    -0.5920537   -1.4480579   -3.9308897 
N    -1.0550939   -0.3665797   -5.9124719 
C    -0.5402816   -2.3254371   -4.9028658 
C    -0.8624770   -1.6379418   -6.1709643 
H    -0.6641766    0.2588802   -1.8230266 
C    -1.9940332    6.6200699   -3.6258906 
C    -1.8532510    6.5276015   -2.1574873 
H    -1.0184379    2.7510260   -1.0527379 
H    -0.3577124   -8.3054058   -2.4929353 
C     0.7246029   -8.2283154   -2.6414132 
H     1.1507407   -9.2286261   -2.6936962 
H    -0.3874267   -6.0222409   -2.1732161 
H     1.1673458   -7.6917909   -1.7956275 
O     1.0342844   -7.6060458   -3.8658311 
C    -0.1100220   -5.5975908   -3.1287723 
C     0.6184405   -6.3373525   -4.0582318 
C    -0.4847158   -4.2994608   -3.4291921 
H    -1.0403453   -3.7167461   -2.7044882 
C     0.9624948   -5.7573952   -5.2795237 
C    -0.1665556   -3.7121191   -4.6531844 
C     0.5723394   -4.4686771   -5.5708606 
H     1.5459091   -6.3382937   -5.9837130 
H     0.8648552   -4.0306578   -6.5171320 
H    -0.7783252   10.3803951    2.9023412 
C    -1.8566768   10.2951941    3.0734992 
H    -2.1911959   11.1384340    3.6751561 
H    -0.8475312    8.2698835    1.9770389 
H    -2.0640116    9.3640522    3.6112905 
O    -2.5777072   10.3648117    1.8661902 
C    -1.4390146    8.3730270    1.0771119 
C    -2.3507243    9.4170388    0.9335894 
C    -1.2864625    7.4519781    0.0552404 
H    -0.5877704    6.6318358    0.1678140 
C    -3.0999466    9.5180203   -0.2388988 
C    -2.0125506    7.5503712   -1.1310988 
C    -2.9290841    8.6017717   -1.2533935 
H    -3.8189574   10.3235509   -0.3274304 
H    -3.5331594    8.6873726   -2.1481653 
H    -4.3880767   10.5579334   -8.1328560 
C    -3.3526329   10.8936279   -8.2528927 
H    -3.3473427   11.8826689   -8.7075081 
H    -3.5552530    8.4978785   -7.5167718 
H    -2.8198664   10.1940285   -8.9054140 
O    -2.7075877   11.0311026   -7.0086758 
C    -3.0437306    8.6673647   -6.5787353 
C    -2.5748871    9.9343213   -6.2355832 
C    -2.8516043    7.6080458   -5.7098822 
H    -3.2013746    6.6185308   -5.9781000 
C    -1.9145020   10.1166183   -5.0201164 
C    -2.2126161    7.7777621   -4.4812040 
C    -1.7411335    9.0563635   -4.1581148 
H    -1.5376729   11.1028677   -4.7772694 
H    -1.2093500    9.2151668   -3.2283828 
H    -0.3146931   -2.4766987  -12.5391508 
C    -1.3625054   -2.7913137  -12.4906828 
H    -1.5934510   -3.4024052  -13.3613945 
H    -0.7343147   -1.1072672  -10.7321948 
H    -2.0057191   -1.9051215  -12.4912762 
O    -1.6055397   -3.6037897  -11.3664502 
C    -0.9478617   -1.7780063   -9.9107279 
C    -1.3990017   -3.0762204  -10.1428390 
C    -0.7718018   -1.3367185   -8.6114005 
H    -0.4349882   -0.3241317   -8.4252612 
C    -1.6702785   -3.9132524   -9.0600251 
C    -1.0177905   -2.1679120   -7.5180565 
C    -1.4785827   -3.4659757   -7.7714380 
H    -2.0401107   -4.9123860   -9.2565522 
H    -1.7131322   -4.1250457   -6.9449788 


80
Compound 7, RKS, Energy = -2856.681375687
C    -2.7869389    4.3355616   -4.0787041 
C    -2.8390988    4.6402352   -2.6980063 
S    -2.5601344    3.2409635   -1.6923362 
C    -2.3729320    2.2468983   -3.0902100 
C    -2.5287463    3.0124185   -4.2919415 
C    -2.1148990    0.9237163   -3.3034674 
S    -2.3402445    2.0186449   -5.6898314 
C    -2.0612551    0.6193665   -4.6841812 
C    -1.8188119   -0.6212258   -5.2438330 
C    -3.0774059    5.8817260   -2.1385646 
N    -3.2853679    7.0061729   -2.8932022 
N    -3.1238427    6.0859559   -0.7883056 
N    -1.5798775   -1.7398136   -4.4895819 
N    -1.7973614   -0.8300325   -6.5939734 
C    -1.3871738   -2.6901218   -5.3741817 
C    -1.5514087   -2.1137856   -6.7225265 
H    -1.9578848    0.1591984   -2.5562849 
C    -3.4577982    7.9607203   -2.0089546 
C    -3.3797862    7.3677588   -0.6600547 
H    -2.9369438    5.1014359   -4.8259359 
H    -1.4214550   -8.4507029   -2.4734642 
C    -0.3303202   -8.3585220   -2.4915545 
H     0.1138301   -9.3487684   -2.4073222 
H    -1.5250041   -6.1504050   -2.3498949 
H    -0.0061578   -7.7449220   -1.6444180 
O     0.1224473   -7.8288408   -3.7149840 
C    -1.1354444   -5.7970313   -3.2952720 
C    -0.2844019   -6.5904924   -4.0620544 
C    -1.4884803   -4.5371415   -3.7466303 
H    -2.1401586   -3.9124426   -3.1478683 
C     0.2029721   -6.1018484   -5.2745221 
C    -1.0267748   -4.0419247   -4.9657703 
C    -0.1662329   -4.8509432   -5.7179510 
H     0.8797697   -6.7223707   -5.8495022 
H     0.2373867   -4.4829066   -6.6530815 
H    -2.5303439    9.1385448    5.4809945 
C    -3.6195211    9.0523719    5.5556043 
H    -3.9686162    9.6460206    6.3985959 
H    -2.5996140    7.4937194    3.8663262 
H    -3.8881444    8.0032402    5.7177103 
O    -4.2577719    9.5776766    4.4156338 
C    -3.1277266    7.9360621    3.0322019 
C    -3.9980265    9.0081585    3.2211780 
C    -2.9355453    7.4264800    1.7602865 
H    -2.2704158    6.5847289    1.6103300 
C    -4.6669787    9.5514404    2.1238927 
C    -3.5800904    7.9717053    0.6495009 
C    -4.4572836    9.0428828    0.8611099 
H    -5.3559095   10.3708640    2.2900366 
H    -5.0008340    9.4663306    0.0258057 
H    -5.6904938   13.2743687   -4.9036780 
C    -4.6454002   13.6016097   -4.8945361 
H    -4.6092456   14.6860822   -4.9814974 
H    -4.9178454   11.1054286   -5.0283865 
H    -4.1199767   13.1542162   -5.7448278 
O    -4.0164031   13.2851537   -3.6752871 
C    -4.4160438   10.9276514   -4.0866010 
C    -3.9221058   11.9856856   -3.3260642 
C    -4.2630101    9.6288407   -3.6335034 
H    -4.6349348    8.8027932   -4.2274417 
C    -3.2766799   11.7202448   -2.1180285 
C    -3.6386138    9.3475820   -2.4186715 
C    -3.1419838   10.4235916   -1.6727526 
H    -2.8802999   12.5518683   -1.5479485 
H    -2.6217218   10.2375712   -0.7413428 
H    -0.1552328   -3.4388946  -12.8760382 
C    -1.1965263   -3.7719777  -12.9397588 
H    -1.3030758   -4.4547315  -13.7808372 
H    -0.8263290   -1.9409580  -11.2564136 
H    -1.8442792   -2.9030870  -13.0964735 
O    -1.5766203   -4.4984940  -11.7949670 
C    -1.1391991   -2.5492944  -10.4183369 
C    -1.5401505   -3.8714904  -10.6016273 
C    -1.1419062   -2.0032112   -9.1470769 
H    -0.8439185   -0.9719907   -9.0014370 
C    -1.9423886   -4.6263166   -9.4993085 
C    -1.5208036   -2.7505336   -8.0314676 
C    -1.9286098   -4.0745513   -8.2373355 
H    -2.2709858   -5.6459318   -9.6608454 
H    -2.2627880   -4.6713724   -7.3979298 


83
Compound 8a, RKS, Energy = -3330.902967493
C    -2.2089738    3.1822330   -3.0609391 
C    -1.9572637    3.1651818   -1.6555010 
S    -1.4060797    1.6117403   -1.1013863 
C    -2.1964700    4.3574364   -1.0317280 
C    -1.5078981    0.9888667   -2.7218034 
C    -1.9584898    1.9721728   -3.6540192 
C    -1.2485429   -0.2312781   -3.2801757 
S    -2.7529813    4.7333993   -3.5756916 
S    -2.0470262    1.3231874   -5.2471272 
C    -1.4921585   -0.2270522   -4.6712430 
C    -1.3296316   -1.2921795   -5.5424052 
C    -2.6441167    5.3387431   -1.9433700 
C    -2.9782851    6.6505465   -1.6477836 
N    -3.3904811    7.5364995   -2.5997064 
N    -2.9213491    7.1586542   -0.3787213 
N    -0.8810382   -2.5184587   -5.1336989 
N    -1.6032313   -1.1994455   -6.8756428 
C    -3.3196115    8.4041077   -0.5127346 
C    -3.5959712    8.6546181   -1.9379194 
C    -0.8520114   -3.2339990   -6.2359085 
C    -1.3384263   -2.3984507   -7.3474367 
C    -3.4697503    9.2772909    0.6442255 
H    -0.8969329   -1.1193521   -2.7751183 
H    -2.0805231    4.5796589    0.0192525 
C    -0.3508068   -4.6023289   -6.2348752 
C    -1.5776967   -2.7299477   -8.7444066 
C    -3.9813008    9.8786407   -2.6249068 
C    -1.4955907   -1.7259452   -9.7099863 
C    -1.7567030   -1.9804915  -11.0446623 
C    -2.1288859   -3.2635150  -11.4420039 
C    -2.2367107   -4.2741406  -10.4860790 
C    -1.9623657   -4.0103961   -9.1623519 
H    -1.2188258   -0.7271947   -9.3948626 
H    -1.6696607   -1.1777369  -11.7646434 
O    -2.4065069   -3.6174747  -12.7133530 
H    -2.5474980   -5.2610232  -10.8073258 
H    -2.0715254   -4.8039249   -8.4337464 
C    -0.5035047   -5.3893885   -5.0937451 
C    -0.0034496   -6.6784300   -5.0291996 
C     0.6861292   -7.2057269   -6.1192291 
C     0.8654715   -6.4244250   -7.2610607 
C     0.3521634   -5.1472718   -7.3165599 
H     0.5183873   -4.5506971   -8.2049905 
H    -1.0298367   -4.9718410   -4.2439932 
H    -0.1542867   -7.2616706   -4.1305879 
O     1.2143377   -8.4463725   -6.1601232 
H     1.4212321   -6.8408222   -8.0926187 
C    -4.7116577    9.7969392   -3.8110820 
C    -5.0644899   10.9285578   -4.5247220 
C    -4.6705412   12.1841170   -4.0654784 
C    -3.9212741   12.2821678   -2.8925492 
C    -3.5868017   11.1487188   -2.1850955 
H    -2.9878870   11.2453550   -1.2881977 
O    -4.9592425   13.3472418   -4.6839321 
H    -3.6045000   13.2633369   -2.5598570 
H    -5.0046108    8.8182450   -4.1712787 
H    -5.6421740   10.8239027   -5.4333963 
C    -4.4705825   10.2533769    0.7263491 
C    -2.6405215    9.0993134    1.7513561 
C    -2.7754575    9.8732995    2.8908918 
C    -4.6234603   11.0224894    1.8589575 
C    -3.7722715   10.8451844    2.9500251 
O    -3.9909651   11.6501819    4.0102214 
H    -5.4064147   11.7681556    1.9275676 
H    -5.1535808   10.3940934   -0.1022391 
H    -1.8742570    8.3349669    1.7060674 
H    -2.1037495    9.7130794    3.7236947 
C    -3.1671882   11.4970986    5.1416628 
H    -3.5127068   12.2294184    5.8691941 
H    -2.1167776   11.6946801    4.9028563 
H    -3.2569870   10.4933053    5.5701585 
C    -5.6989262   13.2978619   -5.8811431 
H    -5.8134245   14.3295371   -6.2089687 
H    -6.6893269   12.8581841   -5.7227381 
H    -5.1716356   12.7300683   -6.6548987 
C    -2.3283138   -2.6271528  -13.7113678 
H    -2.5917024   -3.1182897  -14.6464327 
H    -1.3155925   -2.2182737  -13.7921139 
H    -3.0330237   -1.8107045  -13.5218653 
C     1.0726920   -9.2664448   -5.0245135 
H     1.5669851  -10.2058394   -5.2657400 
H     0.0187903   -9.4615704   -4.7994595 
H     1.5526546   -8.8217076   -4.1463798 


67
Compound 8b, RKS, Energy = -2873.119231394
C    -2.2109006    3.1851776   -3.0699117 
C    -1.9588943    3.1672775   -1.6623798 
S    -1.4072984    1.6144651   -1.1073169 
C    -2.1983798    4.3578468   -1.0392877 
C    -1.5089644    0.9927550   -2.7280527 
C    -1.9603406    1.9769357   -3.6622203 
C    -1.2492889   -0.2256718   -3.2857965 
S    -2.7554155    4.7360176   -3.5858443 
S    -2.0492098    1.3289628   -5.2559555 
C    -1.4937055   -0.2198447   -4.6788109 
C    -1.3304102   -1.2847233   -5.5472765 
C    -2.6466832    5.3394342   -1.9534988 
C    -2.9803807    6.6490614   -1.6561742 
N    -3.3973340    7.5364264   -2.6064397 
N    -2.9190500    7.1569638   -0.3861870 
N    -0.8851776   -2.5123810   -5.1358345 
N    -1.5996691   -1.1931730   -6.8827237 
C    -3.3176867    8.4006127   -0.5193046 
C    -3.6017677    8.6511619   -1.9423843 
C    -0.8555428   -3.2273060   -6.2364374 
C    -1.3343519   -2.3916213   -7.3503847 
C    -3.4639465    9.2763019    0.6408647 
H    -0.8973917   -1.1144628   -2.7821473 
H    -2.0829949    4.5815617    0.0114636 
C    -0.3572599   -4.6005832   -6.2334472 
C    -1.5676302   -2.7263392   -8.7517812 
C    -3.9939543    9.8791882   -2.6268529 
C    -1.4345807   -1.7282545   -9.7218275 
C    -1.6869495   -2.0036254  -11.0532133 
C    -2.0917795   -3.2752867  -11.4390234 
C    -2.2450826   -4.2684175  -10.4823664 
C    -1.9822037   -3.9997284   -9.1493922 
H    -1.1298628   -0.7373519   -9.4081537 
H    -1.5699995   -1.2225224  -11.7957944 
H    -2.2925791   -3.4895424  -12.4825607 
H    -2.5771028   -5.2581613  -10.7743655 
H    -2.1194222   -4.7768367   -8.4078526 
C    -0.5535022   -5.3963639   -5.1013578 
C    -0.0574032   -6.6865293   -5.0536058 
C     0.6566095   -7.2005174   -6.1285191 
C     0.8725267   -6.4131947   -7.2503161 
C     0.3674675   -5.1246847   -7.3061862 
H     0.5532927   -4.5122483   -8.1798610 
H    -1.1025901   -4.9820949   -4.2646575 
H    -0.2262967   -7.2959014   -4.1730085 
H     1.0477188   -8.2108004   -6.0893615 
H     1.4427391   -6.8022024   -8.0861646 
C    -4.7682758    9.7942123   -3.7879362 
C    -5.1232839   10.9365755   -4.4815241 
C    -4.6991881   12.1830128   -4.0383865 
C    -3.9148009   12.2775427   -2.8978556 
C    -3.5666965   11.1367609   -2.1939103 
H    -2.9414236   11.2188959   -1.3136280 
H    -4.9751951   13.0778926   -4.5844665 
H    -3.5663351   13.2455102   -2.5562377 
H    -5.0833829    8.8163212   -4.1308145 
H    -5.7324769   10.8563361   -5.3746480 
C    -4.4840611   10.2265900    0.7244560 
C    -2.5998462    9.1195542    1.7281753 
C    -2.7395477    9.9062357    2.8571174 
C    -4.6279356   11.0048649    1.8611404 
C    -3.7535266   10.8529621    2.9275743 
H    -3.8643734   11.4673200    3.8138289 
H    -5.4314076   11.7305046    1.9158399 
H    -5.1801267   10.3419246   -0.0972024 
H    -1.8192107    8.3712098    1.6668916 
H    -2.0554064    9.7807148    3.6886860 


67
Compound 8c, RKS, Energy = -3269.893699689
C    -2.2106221    3.1829179   -3.0649649 
C    -1.9583754    3.1647979   -1.6577590 
S    -1.4071525    1.6121549   -1.1026457 
C    -2.1977847    4.3557752   -1.0346215 
C    -1.5087774    0.9906448   -2.7231904 
C    -1.9601872    1.9744091   -3.6573576 
C    -1.2493198   -0.2281415   -3.2811448 
S    -2.7549035    4.7336093   -3.5807201 
S    -2.0492558    1.3263561   -5.2507728 
C    -1.4937272   -0.2221760   -4.6736799 
C    -1.3303737   -1.2869671   -5.5432946 
C    -2.6458763    5.3369559   -1.9486401 
C    -2.9795592    6.6474603   -1.6520972 
N    -3.3942599    7.5344815   -2.6030604 
N    -2.9203429    7.1560907   -0.3827801 
N    -0.8830713   -2.5140492   -5.1338637 
N    -1.6016226   -1.1950896   -6.8778792 
C    -3.3187573    8.4001200   -0.5171248 
C    -3.5986736    8.6502740   -1.9399409 
C    -0.8537280   -3.2282805   -6.2354181 
C    -1.3362106   -2.3934231   -7.3469410 
C    -3.4663883    9.2748557    0.6423427 
H    -0.8974626   -1.1165486   -2.7768131 
H    -2.0821500    4.5787424    0.0162486 
C    -0.3536976   -4.5998736   -6.2329255 
C    -1.5722832   -2.7258723   -8.7472943 
C    -3.9881652    9.8765969   -2.6267093 
C    -1.4588893   -1.7214917   -9.7140791 
C    -1.7150534   -1.9824664  -11.0464516 
C    -2.1039598   -3.2594705  -11.4091615 
C    -2.2463617   -4.2735494  -10.4815966 
C    -1.9762309   -4.0006568   -9.1519493 
H    -1.1648737   -0.7281095   -9.3988296 
H    -1.6199531   -1.2149755  -11.8045223 
F    -2.3551305   -3.5186881  -12.6957869 
H    -2.5720593   -5.2546775  -10.8038768 
H    -2.1041638   -4.7846492   -8.4163563 
C    -0.5339112   -5.3908434   -5.0942857 
C    -0.0370449   -6.6790811   -5.0347856 
C     0.6605049   -7.1715247   -6.1228727 
C     0.8755777   -6.4149231   -7.2586934 
C     0.3631312   -5.1300777   -7.3081857 
H     0.5432207   -4.5238659   -8.1871087 
H    -1.0741288   -4.9749910   -4.2529336 
H    -0.1806953   -7.3041653   -4.1621833 
F     1.1456893   -8.4158335   -6.0716913 
H     1.4431412   -6.8306997   -8.0818464 
C    -4.7461536    9.7892296   -3.7989406 
C    -5.1006542   10.9228893   -4.5046834 
C    -4.6769998   12.1541631   -4.0377681 
C    -3.9106266   12.2806360   -2.8951102 
C    -3.5718074   11.1375261   -2.1923314 
H    -2.9553809   11.2264260   -1.3067719 
F    -5.0148102   13.2548166   -4.7160903 
H    -3.5824317   13.2613406   -2.5740815 
H    -5.0530631    8.8108732   -4.1471592 
H    -5.6960292   10.8674128   -5.4075712 
C    -4.4793033   10.2331531    0.7248899 
C    -2.6136600    9.1070904    1.7374958 
C    -2.7483040    9.8846601    2.8720389 
C    -4.6326600   11.0120159    1.8588048 
C    -3.7583431   10.8286701    2.9127207 
F    -3.8957025   11.5831348    4.0073644 
H    -5.4221960   11.7489093    1.9375436 
H    -5.1718355   10.3576588   -0.0981138 
H    -1.8389475    8.3525304    1.6819355 
H    -2.0863027    9.7705030    3.7214623 


86
Compound 9, RKS, Energy = -3805.124122497
C    -1.2740931    4.4352052   -2.2758229 
C    -1.0650774    4.3713180   -0.8696197 
S    -0.8754247    2.7429805   -0.3025123 
C    -1.0720838    2.1459602   -1.9229569 
C    -1.2777658    3.1951488   -2.8655596 
C    -1.0699870    0.8922699   -2.4745220 
S    -1.4645691    6.0634584   -2.8428549 
S    -1.4683879    2.5708380   -4.4582041 
C    -1.2747501    0.9405794   -3.8675956 
C    -1.3274992   -0.1383449   -4.7396449 
N    -1.1661601   -1.4305741   -4.3255185 
N    -1.5436820    0.0115871   -6.0769395 
C    -1.2687462   -2.1372550   -5.4308483 
C    -1.5360674   -1.2180147   -6.5483204 
H    -0.9299851   -0.0472101   -1.9596021 
C    -1.2710033    7.9141397   -0.6707931 
C    -1.0639946    7.8660656    0.7219586 
C    -1.2682180    6.6604774   -1.2223863 
S    -0.8701119    6.2358587    1.3126179 
C    -1.0609968    5.6114221   -0.2799648 
C    -1.0061464    8.9455491    1.5929947 
N    -0.8131121    8.7946444    2.9337330 
N    -1.1374843   10.2395904    1.1739682 
C    -0.8316324   10.0237282    3.4061348 
C    -1.0133830   10.9481936    2.2758665 
H    -1.4049960    8.8539985   -1.1866171 
H    -1.8018307   -8.4014685   -3.9897745 
C    -0.7267339   -8.4412339   -4.1948239 
H    -0.4447714   -9.4663888   -4.4283830 
H    -1.5039026   -6.2152821   -3.3203112 
H    -0.1779208   -8.1099455   -3.3069308 
O    -0.3885319   -7.6743847   -5.3259725 
C    -1.2127810   -5.6808865   -4.2147959 
C    -0.6344259   -6.3482689   -5.2926956 
C    -1.4186935   -4.3140673   -4.2863102 
H    -1.8571991   -3.7896967   -3.4459719 
C    -0.2676404   -5.6273511   -6.4294175 
C    -1.0769286   -3.5814593   -5.4229733 
C    -0.4889858   -4.2691643   -6.4920585 
H     0.1996496   -6.1567512   -7.2510808 
H    -0.1795269   -3.7250129   -7.3757683 
H    -2.7409736   17.0612179    1.1595481 
C    -1.6664763   17.2441362    1.0525284 
H    -1.4656035   18.3015341    1.2154904 
H    -2.3628780   14.9195814    0.3927004 
H    -1.3532455   16.9698081    0.0396445 
O    -0.9253079   16.5496665    2.0273651 
C    -1.7638759   14.4449264    1.1584217 
C    -0.9960391   15.2024562    2.0406472 
C    -1.7618836   13.0645963    1.2603614 
H    -2.3481219   12.4716129    0.5689082 
C    -0.2322530   14.5573595    3.0137237 
C    -1.0205236   12.4046620    2.2403602 
C    -0.2485649   13.1834166    3.1116907 
H     0.3756184   15.1587203    3.6790131 
H     0.3662460   12.7012231    3.8615519 
H     1.2058153   10.0058931    9.5230419 
C     0.1411232   10.0416568    9.7770076 
H     0.0268571   10.4336468   10.7860880 
H     0.6200459    8.8621839    7.6081930 
H    -0.2739783    9.0292060    9.7344652 
O    -0.5612325   10.9226907    8.9326296 
C     0.0566610    9.5702731    7.0152418 
C    -0.5816204   10.6569007    7.6104929 
C    -0.0307544    9.3908754    5.6460941 
H     0.4530461    8.5406978    5.1807767 
C    -1.3042690   11.5479585    6.8164067 
C    -0.7311719   10.2842497    4.8344600 
C    -1.3735337   11.3646336    5.4531045 
H    -1.8126650   12.3755469    7.2963676 
H    -1.9559949   12.0564034    4.8575705 
H    -1.3335905   -1.0467854  -12.9899655 
C    -2.4124907   -1.2259191  -12.9331526 
H    -2.7553808   -1.6479904  -13.8761475 
H    -1.4982215    0.0460080  -10.9657502 
H    -2.9269538   -0.2757178  -12.7553248 
O    -2.7261907   -2.1754007  -11.9418985 
C    -1.7732150   -0.7187066  -10.2516205 
C    -2.4062684   -1.8902166  -10.6630645 
C    -1.4922450   -0.5271618   -8.9104542 
H    -1.0118564    0.3873697   -8.5845152 
C    -2.7521185   -2.8532107   -9.7144835 
C    -1.8115138   -1.4893213   -7.9513854 
C    -2.4561975   -2.6554386   -8.3839461 
H    -3.2630993   -3.7487730  -10.0470506 
H    -2.7512739   -3.4062022   -7.6616291 


80
Compound 4, UKS triplet, Energy = -2061.729234780
C    -1.2710253    2.7486052   -3.1806775 
C    -1.5638338    3.7450074   -4.1191764 
C    -1.0870000    1.4431722   -3.5837968 
C    -1.4820396    2.0951249   -5.8751519 
C    -1.1896930    1.0986422   -4.9365995 
C    -0.9953023   -0.2736836   -5.3606346 
C    -1.7577694    5.1174245   -3.6952249 
N    -2.0616745    6.1096253   -4.5657794 
N    -1.6477909    5.4991865   -2.4003555 
N    -0.7308182   -1.2729717   -4.4853365 
N    -1.0648295   -0.6481502   -6.6604148 
C    -0.6026172   -2.3526306   -5.2438884 
C    -0.8539310   -1.9568492   -6.6400098 
H    -0.8578369    0.6645884   -2.8670825 
C    -2.1383138    7.1985327   -3.8135137 
C    -1.9080485    6.7990502   -2.4148326 
H    -1.1961250    3.0263643   -2.1368273 
H    -0.3485094   -7.5479091   -1.4461973 
C     0.7321211   -7.5023833   -1.6166959 
H     1.1665161   -8.4822036   -1.4269876 
H    -0.3950780   -5.2550391   -1.6962821 
H     1.1758287   -6.7722512   -0.9320269 
O     1.0293458   -7.1960974   -2.9593363 
C    -0.1274282   -5.0764165   -2.7291384 
C     0.6022814   -6.0181561   -3.4543022 
C    -0.5132319   -3.8956532   -3.3353057 
H    -1.0680569   -3.1537431   -2.7743569 
C     0.9383174   -5.7531581   -4.7832745 
C    -0.2094754   -3.6250741   -4.6728863 
C     0.5364614   -4.5799024   -5.3800725 
H     1.5280414   -6.4833310   -5.3243300 
H     0.8298830   -4.3818056   -6.4032155 
H    -0.5098294    9.2669801    3.3672833 
C    -1.5897788    9.2219484    3.5421682 
H    -1.8547532    9.9239082    4.3306964 
H    -0.7486973    7.4405930    1.9779385 
H    -1.8637249    8.2087808    3.8539011 
O    -2.3134652    9.6231787    2.4019285 
C    -1.3370979    7.7946598    1.1420221 
C    -2.1678517    8.9076597    1.2698021 
C    -1.2647116    7.1304899   -0.0679684 
H    -0.6321528    6.2574469   -0.1708217 
C    -2.9207399    9.3334680    0.1738290 
C    -1.9900897    7.5588438   -1.1837581 
C    -2.8296972    8.6722182   -1.0297629 
H    -3.5812984   10.1832087    0.2973856 
H    -3.4416292    9.0021928   -1.8597088 
H    -4.5653526   12.0053508   -7.3467240 
C    -3.5261904   12.3392617   -7.4336107 
H    -3.5097293   13.3998148   -7.6779270 
H    -3.7655259    9.8472352   -7.1883710 
H    -3.0313121   11.7772357   -8.2323360 
O    -2.8392572   12.2089726   -6.2105039 
C    -3.2209912    9.8138598   -6.2541881 
C    -2.7103056   10.9775634   -5.6795454 
C    -3.0277238    8.5985231   -5.6248246 
H    -3.4093363    7.6890071   -6.0721270 
C    -2.0051649   10.8987577   -4.4771035 
C    -2.3481765    8.5038216   -4.4067068 
C    -1.8314560    9.6846250   -3.8526880 
H    -1.5920090   11.8082845   -4.0579053 
H    -1.2593858    9.6414147   -2.9345219 
H    -0.0767739   -4.0339213  -12.6865871 
C    -1.1161821   -4.3682604  -12.6044289 
H    -1.3002076   -5.1504183  -13.3386633 
H    -0.5965741   -2.3438380  -11.2046651 
H    -1.7844152   -3.5236928  -12.8016810 
O    -1.3736864   -4.9454075  -11.3452799 
C    -0.8176213   -2.8429779  -10.2706783 
C    -1.2230522   -4.1772945  -10.2488285 
C    -0.6983988   -2.1448301   -9.0837396 
H    -0.3970167   -1.1046438   -9.0938878 
C    -1.5087223   -4.7894872   -9.0269677 
C    -0.9537941   -2.7490947   -7.8491173 
C    -1.3728779   -4.0880003   -7.8506941 
H    -1.8481609   -5.8182922   -9.0294733 
H    -1.6242561   -4.5730379   -6.9159721 
C    -1.6671000    3.4003714   -5.4719059 
H    -1.5616031    1.8165370   -6.9184367 
H    -1.8913512    4.1798291   -6.1892247 


77
Compound 6, UKS triplet, Energy = -2382.441795496
C    -1.0433343    2.3629905   -1.9188852 
C    -1.3198454    3.2104717   -2.9764940 
C    -0.8600370    1.0400571   -2.3267959 
S    -1.3517609    2.3707839   -4.4731645 
C    -0.9964694    0.8830925   -3.6942695 
C    -0.8706429   -0.3283290   -4.4461779 
C    -1.5654897    4.6194133   -2.9189885 
N    -1.8372252    5.3480921   -4.0252645 
N    -1.5429631    5.3090142   -1.7532662 
N    -0.5977136   -1.5178044   -3.8581866 
N    -1.0156224   -0.3591489   -5.7902865 
C    -0.5429224   -2.3731065   -4.8706166 
C    -0.8470590   -1.6366489   -6.1078456 
H    -0.6323585    0.2069657   -1.6764438 
C    -1.9858745    6.5866122   -3.5722717 
C    -1.8326398    6.5536569   -2.1090437 
H    -0.9870345    2.7208277   -0.9002479 
H    -0.2877704   -8.3662053   -2.5218331 
C     0.7857095   -8.2980648   -2.7266950 
H     1.1988077   -9.3015850   -2.8106389 
H    -0.2776071   -6.0841260   -2.1836746 
H     1.2784593   -7.7729600   -1.9019170 
O     1.0357329   -7.6674433   -3.9613002 
C    -0.0473326   -5.6544705   -3.1494421 
C     0.6238419   -6.3947762   -4.1222562 
C    -0.4226458   -4.3516526   -3.4191616 
H    -0.9316121   -3.7661607   -2.6634524 
C     0.9129360   -5.8077320   -5.3555261 
C    -0.1658213   -3.7567022   -4.6576359 
C     0.5219314   -4.5142807   -5.6171271 
H     1.4583728   -6.3875027   -6.0903921 
H     0.7786653   -4.0685850   -6.5698432 
H    -0.8545286   10.4389562    2.9364836 
C    -1.9411032   10.3891601    3.0623726 
H    -2.2750179   11.2510376    3.6371906 
H    -0.9509910    8.3176384    2.0349265 
H    -2.2007709    9.4727926    3.6024016 
O    -2.6073968   10.4631510    1.8234079 
C    -1.5005310    8.4261784    1.1094246 
C    -2.3723827    9.4970044    0.9142460 
C    -1.3362931    7.4866776    0.1087837 
H    -0.6717868    6.6447454    0.2588453 
C    -3.0725602    9.6033848   -0.2888996 
C    -2.0083978    7.5916674   -1.1122864 
C    -2.8902458    8.6690639   -1.2829532 
H    -3.7657690   10.4264533   -0.4141264 
H    -3.4623448    8.7548160   -2.1981369 
H    -4.3050762   10.2489046   -8.3327462 
C    -3.2734640   10.6004397   -8.4381669 
H    -3.2736345   11.5671993   -8.9382974 
H    -3.4497992    8.2376137   -7.5935320 
H    -2.7068380    9.8827555   -9.0403441 
O    -2.6695596   10.8095380   -7.1826982 
C    -2.9720468    8.4625966   -6.6493696 
C    -2.5394947    9.7552327   -6.3541341 
C    -2.7861749    7.4513499   -5.7257779 
H    -3.1056949    6.4420179   -5.9541635 
C    -1.9175582   10.0099285   -5.1303059 
C    -2.1912820    7.6937653   -4.4837957 
C    -1.7501957    8.9977490   -4.2129947 
H    -1.5627876   11.0133885   -4.9281581 
H    -1.2418779    9.2101698   -3.2810270 
H    -0.4316818   -2.1207420  -12.5150564 
C    -1.4733666   -2.4540333  -12.4628429 
H    -1.7131960   -3.0222801  -13.3596902 
H    -0.8356616   -0.8559709  -10.6278126 
H    -2.1299458   -1.5799051  -12.4032060 
O    -1.6806948   -3.3288705  -11.3782722 
C    -1.0201291   -1.5737136   -9.8396943 
C    -1.4559186   -2.8656317  -10.1333282 
C    -0.8233447   -1.2007380   -8.5235034 
H    -0.4995825   -0.1946522   -8.2869157 
C    -1.6941190   -3.7647124   -9.0919972 
C    -1.0295919   -2.0962565   -7.4695805 
C    -1.4817115   -3.3861211   -7.7860351 
H    -2.0584926   -4.7553948   -9.3358083 
H    -1.6978548   -4.0894671   -6.9918916 


80
Compound 7, UKS triplet, Energy = -2856.670097924
C    -2.7984289    4.3521790   -4.0773139 
C    -2.8507599    4.6516642   -2.7322071 
S    -2.5749609    3.2704297   -1.7176841 
C    -2.3835257    2.2641496   -3.0968645 
C    -2.5311952    2.9910685   -4.2832201 
C    -2.1176331    0.9027583   -3.3028073 
S    -2.3382138    1.9851743   -5.6624232 
C    -2.0632079    0.6037502   -4.6479369 
C    -1.8108961   -0.6742173   -5.2307334 
C    -3.0953316    5.9313703   -2.1499418 
N    -3.3183101    7.0381681   -2.9014597 
N    -3.1173648    6.1187925   -0.8114399 
N    -1.5931622   -1.7825562   -4.4799933 
N    -1.7722983   -0.8574346   -6.5694402 
C    -1.3849136   -2.7396082   -5.3722775 
C    -1.5341277   -2.1551256   -6.7143699 
H    -1.9635217    0.1512909   -2.5417296 
C    -3.4786556    8.0052349   -2.0101150 
C    -3.3847534    7.4108659   -0.6673407 
H    -2.9457254    5.1049754   -4.8384210 
H    -1.3541795   -8.4440112   -2.3775412 
C    -0.2638219   -8.3584764   -2.4306190 
H     0.1778398   -9.3496339   -2.3451618 
H    -1.4413746   -6.1403223   -2.2890127 
H     0.0903073   -7.7333276   -1.6044106 
O     0.1532095   -7.8503490   -3.6764946 
C    -1.0801205   -5.8051113   -3.2520568 
C    -0.2571205   -6.6170311   -4.0317026 
C    -1.4393211   -4.5518994   -3.7126804 
H    -2.0673236   -3.9110606   -3.1060815 
C     0.1981431   -6.1509561   -5.2663181 
C    -1.0147881   -4.0798411   -4.9572725 
C    -0.1774391   -4.9067316   -5.7198445 
H     0.8576655   -6.7836000   -5.8480865 
H     0.2066398   -4.5534932   -6.6685784 
H    -2.5685248    9.0041998    5.5184461 
C    -3.6607513    8.9542194    5.5771768 
H    -4.0011092    9.5415090    6.4280432 
H    -2.6731717    7.3986489    3.8646533 
H    -3.9682859    7.9121043    5.7118603 
O    -4.2645771    9.5265381    4.4402077 
C    -3.1730894    7.8787993    3.0340880 
C    -4.0084303    8.9769970    3.2372943 
C    -2.9815227    7.3926040    1.7545396 
H    -2.3456664    6.5312311    1.5910578 
C    -4.6459557    9.5678399    2.1446341 
C    -3.5896226    7.9885924    0.6455842 
C    -4.4368739    9.0832314    0.8736455 
H    -5.3124995   10.4030447    2.3229718 
H    -4.9606706    9.5393499    0.0432131 
H    -5.6235129   13.2940148   -5.0006988 
C    -4.5805471   13.6247580   -4.9577914 
H    -4.5445679   14.7089745   -5.0468968 
H    -4.8388540   11.1262329   -5.0897224 
H    -4.0246859   13.1760332   -5.7875532 
O    -3.9921762   13.3144367   -3.7160865 
C    -4.3693809   10.9542772   -4.1303726 
C    -3.9053912   12.0183774   -3.3578599 
C    -4.2263274    9.6592902   -3.6674392 
H    -4.5721624    8.8275713   -4.2688231 
C    -3.2973802   11.7613059   -2.1278213 
C    -3.6443030    9.3851270   -2.4272214 
C    -3.1730765   10.4684735   -1.6717623 
H    -2.9192439   12.5972434   -1.5517279 
H    -2.6759802   10.2883405   -0.7268691 
H    -0.2448525   -3.3269877  -12.9148359 
C    -1.2761548   -3.6919082  -12.9612481 
H    -1.3804655   -4.3642834  -13.8108095 
H    -0.9269658   -1.8785611  -11.2530713 
H    -1.9549623   -2.8422794  -13.0880146 
O    -1.6065672   -4.4492336  -11.8201318 
C    -1.2001688   -2.5112497  -10.4191859 
C    -1.5626594   -3.8432691  -10.6178516 
C    -1.1920182   -1.9880916   -9.1399154 
H    -0.9257692   -0.9505544   -8.9798327 
C    -1.9184994   -4.6302847   -9.5208551 
C    -1.5190380   -2.7686155   -8.0269784 
C    -1.8937290   -4.1019678   -8.2503278 
H    -2.2231981   -5.6551499   -9.6953884 
H    -2.1982709   -4.7214051   -7.4163234 


83
Compound 8a, UKS triplet, Energy = -3330.897698772
C    -2.1860308    3.1621970   -2.9667771 
C    -1.9359961    3.1359062   -1.5918948 
S    -1.3867153    1.5862475   -1.0417972 
C    -2.1813818    4.3591231   -0.9576330 
C    -1.4884058    0.9629861   -2.6564276 
C    -1.9286570    1.9187585   -3.5763311 
C    -1.2253049   -0.2850019   -3.2327005 
S    -2.7270999    4.7035464   -3.4798438 
S    -2.0176398    1.2750859   -5.1604776 
C    -1.4669279   -0.2700158   -4.5921297 
C    -1.3081127   -1.3490309   -5.5064843 
C    -2.6187121    5.3110238   -1.8572354 
C    -2.9675575    6.6623755   -1.5784923 
N    -3.3902527    7.5083591   -2.5458724 
N    -2.8996162    7.1869517   -0.3293308 
N    -0.8813046   -2.5758211   -5.1151480 
N    -1.5728393   -1.2154953   -6.8264104 
C    -3.3135522    8.4358055   -0.4825150 
C    -3.5965121    8.6537403   -1.9097368 
C    -0.8491715   -3.2778418   -6.2378944 
C    -1.3250059   -2.4165305   -7.3316048 
C    -3.4758576    9.3148681    0.6612284 
H    -0.8736228   -1.1706287   -2.7230483 
H    -2.0633461    4.5764730    0.0943097 
C    -0.3449272   -4.6390162   -6.2541009 
C    -1.5860603   -2.7084486   -8.7275736 
C    -3.9711920    9.8532201   -2.6328974 
C    -1.5438086   -1.6689479   -9.6609912 
C    -1.8227876   -1.8838250  -10.9977604 
C    -2.1766999   -3.1607906  -11.4323121 
C    -2.2501027   -4.2055470  -10.5091844 
C    -1.9570474   -3.9820898   -9.1830547 
H    -1.2824887   -0.6765651   -9.3146684 
H    -1.7651302   -1.0558457  -11.6916141 
O    -2.4699192   -3.4768437  -12.7087213 
H    -2.5520087   -5.1855934  -10.8585069 
H    -2.0443601   -4.8001579   -8.4793223 
C    -0.4577908   -5.4241023   -5.1042570 
C     0.0433118   -6.7119739   -5.0539303 
C     0.6975455   -7.2416385   -6.1654673 
C     0.8421660   -6.4618789   -7.3141893 
C     0.3269152   -5.1859866   -7.3565020 
H     0.4707278   -4.5888885   -8.2482518 
H    -0.9549829   -5.0023369   -4.2394022 
H    -0.0772809   -7.2935134   -4.1497099 
O     1.2240822   -8.4808688   -6.2206665 
H     1.3750878   -6.8789425   -8.1601939 
C    -4.6598316    9.7325506   -3.8431873 
C    -5.0064261   10.8408868   -4.5931369 
C    -4.6465260   12.1134947   -4.1508067 
C    -3.9350860   12.2510500   -2.9574971 
C    -3.6072874   11.1409474   -2.2127474 
H    -3.0335160   11.2674042   -1.3034088 
O    -4.9317958   13.2561186   -4.8051173 
H    -3.6404813   13.2444616   -2.6412671 
H    -4.9237324    8.7404986   -4.1884973 
H    -5.5519797   10.7065524   -5.5175967 
C    -4.4594891   10.3124048    0.7180600 
C    -2.6771502    9.1218564    1.7908839 
C    -2.8199853    9.9045816    2.9218748 
C    -4.6206660   11.0891944    1.8431355 
C    -3.7962605   10.8995495    2.9535016 
O    -4.0203958   11.7138688    4.0035516 
H    -5.3909204   11.8493766    1.8931301 
H    -5.1249643   10.4591776   -0.1233866 
H    -1.9297508    8.3384075    1.7653936 
H    -2.1718350    9.7336526    3.7710081 
C    -3.2270551   11.5491374    5.1557748 
H    -3.5735576   12.2934031    5.8704641 
H    -2.1673802   11.7220574    4.9407127 
H    -3.3499442   10.5502507    5.5870508 
C    -5.6315652   13.1690834   -6.0247085 
H    -5.7501175   14.1914844   -6.3788095 
H    -6.6199302   12.7180681   -5.8880401 
H    -5.0707836   12.5926450   -6.7676848 
C    -2.4292861   -2.4528006  -13.6753366 
H    -2.6995391   -2.9189432  -14.6210757 
H    -1.4264655   -2.0213109  -13.7597587 
H    -3.1467533   -1.6579643  -13.4467753 
C     1.1208540   -9.3001562   -5.0795056 
H     1.6077165  -10.2391844   -5.3363461 
H     0.0751720   -9.4956622   -4.8199127 
H     1.6294883   -8.8537529   -4.2187535 


67
Compound 8b, UKS triplet, Energy = -2873.111895366
C    -2.1910364    3.1678440   -2.9805181 
C    -1.9414763    3.1400762   -1.6046130 
S    -1.3915945    1.5911956   -1.0537656 
C    -2.1876237    4.3622014   -0.9707183 
C    -1.4918868    0.9693143   -2.6687295 
C    -1.9328130    1.9247108   -3.5901446 
C    -1.2275400   -0.2773738   -3.2448477 
S    -2.7315271    4.7078387   -3.4955829 
S    -2.0218322    1.2834487   -5.1743994 
C    -1.4696941   -0.2608411   -4.6054839 
C    -1.3099428   -1.3382287   -5.5176642 
C    -2.6245406    5.3141058   -1.8725104 
C    -2.9727709    6.6628856   -1.5934109 
N    -3.3939998    7.5124006   -2.5612108 
N    -2.9070647    7.1875401   -0.3419182 
N    -0.8802550   -2.5661859   -5.1259937 
N    -1.5760717   -1.2070862   -6.8396707 
C    -3.3181594    8.4339244   -0.4953432 
C    -3.6019437    8.6531872   -1.9241271 
C    -0.8500272   -3.2668995   -6.2458527 
C    -1.3254327   -2.4051801   -7.3419177 
C    -3.4802989    9.3174489    0.6504057 
H    -0.8753064   -1.1631658   -2.7357982 
H    -2.0704923    4.5799803    0.0812689 
C    -0.3467038   -4.6329233   -6.2635818 
C    -1.5821018   -2.7016827   -8.7423578 
C    -3.9813786    9.8580101   -2.6448729 
C    -1.4955210   -1.6673024   -9.6818647 
C    -1.7688180   -1.9049708  -11.0154861 
C    -2.1520203   -3.1731979  -11.4352895 
C    -2.2635090   -4.2011933  -10.5096773 
C    -1.9784256   -3.9714133   -9.1746256 
H    -1.2088746   -0.6805381   -9.3399622 
H    -1.6867942   -1.0973042  -11.7338357 
H    -2.3706605   -3.3572529  -12.4809768 
H    -2.5814793   -5.1873500  -10.8280586 
H    -2.0877277   -4.7742409   -8.4564925 
C    -0.5005311   -5.4296289   -5.1234936 
C     0.0000030   -6.7176968   -5.0936001 
C     0.6800059   -7.2288489   -6.1923926 
C     0.8580847   -6.4404068   -7.3203772 
C     0.3468928   -5.1543021   -7.3599144 
H     0.5069778   -4.5393197   -8.2366542 
H    -1.0211290   -5.0153712   -4.2690000 
H    -0.1369150   -7.3280130   -4.2082157 
H     1.0761309   -8.2375731   -6.1661668 
H     1.4045810   -6.8267191   -8.1730716 
C    -4.7097969    9.7361270   -3.8342583 
C    -5.0562053   10.8574637   -4.5638654 
C    -4.6667190   12.1198915   -4.1325436 
C    -3.9242725   12.2515205   -2.9674705 
C    -3.5860015   11.1325017   -2.2259802 
H    -2.9895731   11.2429234   -1.3291708 
H    -4.9356621   12.9984285   -4.7078550 
H    -3.5999772   13.2317094   -2.6372620 
H    -4.9953570    8.7458724   -4.1668575 
H    -5.6304816   10.7491756   -5.4768592 
C    -4.4851859   10.2881684    0.7031962 
C    -2.6492926    9.1475942    1.7634373 
C    -2.8020100    9.9443536    2.8825308 
C    -4.6430409   11.0747665    1.8315997 
C    -3.7984442   10.9121786    2.9206024 
H    -3.9204366   11.5332701    3.8006547 
H    -5.4347895   11.8144406    1.8632047 
H    -5.1604422   10.4090481   -0.1346043 
H    -1.8849334    8.3813226    1.7264864 
H    -2.1432647    9.8100614    3.7329184 


67
Compound 8c, UKS triplet, Energy = -3269.886587816
C    -2.1863748    3.1679934   -2.9788992 
C    -1.9370669    3.1401270   -1.6028786 
S    -1.3867741    1.5915084   -1.0519702 
C    -2.1836203    4.3621224   -0.9690119 
C    -1.4872756    0.9696537   -2.6668413 
C    -1.9280753    1.9250683   -3.5884104 
C    -1.2231564   -0.2770498   -3.2428868 
S    -2.7267537    4.7080133   -3.4938695 
S    -2.0174739    1.2835046   -5.1724765 
C    -1.4655932   -0.2607517   -4.6034092 
C    -1.3068767   -1.3386561   -5.5155670 
C    -2.6203912    5.3140438   -1.8707451 
C    -2.9693644    6.6628989   -1.5915142 
N    -3.3884048    7.5127877   -2.5594455 
N    -2.9070063    7.1870771   -0.3401448 
N    -0.8763404   -2.5661107   -5.1249330 
N    -1.5755559   -1.2082463   -6.8368284 
C    -3.3190124    8.4337514   -0.4939625 
C    -3.5973528    8.6539065   -1.9221434 
C    -0.8476163   -3.2671944   -6.2453099 
C    -1.3267518   -2.4072390   -7.3391714 
C    -3.4850618    9.3139647    0.6522298 
H    -0.8708496   -1.1625524   -2.7334032 
H    -2.0668993    4.5793201    0.0831320 
C    -0.3428282   -4.6313678   -6.2622949 
C    -1.5890495   -2.7025436   -8.7375745 
C    -3.9728717    9.8573327   -2.6447623 
C    -1.5213212   -1.6636128   -9.6745619 
C    -1.8009953   -1.8879113  -11.0078317 
C    -2.1710960   -3.1616286  -11.4030483 
C    -2.2732571   -4.2080639  -10.5058098 
C    -1.9786952   -3.9728580   -9.1749431 
H    -1.2428358   -0.6749589   -9.3320191 
H    -1.7401819   -1.0949159  -11.7427901 
F    -2.4461129   -3.3846961  -12.6905721 
H    -2.5891894   -5.1839633  -10.8526522 
H    -2.0798566   -4.7808853   -8.4617879 
C    -0.4771872   -5.4208051   -5.1139503 
C     0.0244514   -6.7067077   -5.0709128 
C     0.6839805   -7.1990777   -6.1834090 
C     0.8578087   -6.4436313   -7.3276277 
C     0.3396384   -5.1613618   -7.3618037 
H     0.4913577   -4.5544071   -8.2453226 
H    -0.9866292   -5.0027824   -4.2548640 
H    -0.0844655   -7.3306274   -4.1925097 
F     1.1744772   -8.4407274   -6.1473563 
H     1.4001585   -6.8585614   -8.1679810 
C    -4.6817807    9.7334521   -3.8464685 
C    -5.0259799   10.8459712   -4.5880155 
C    -4.6392404   12.0937794   -4.1309012 
C    -3.9180184   12.2567203   -2.9631012 
C    -3.5900051   11.1350143   -2.2231807 
H    -3.0046118   11.2517238   -1.3201784 
F    -4.9662046   13.1737422   -4.8449461 
H    -3.6145623   13.2489076   -2.6533146 
H    -4.9575642    8.7426430   -4.1849258 
H    -5.5842859   10.7628444   -5.5121832 
C    -4.4826274   10.2925935    0.7041054 
C    -2.6683606    9.1306668    1.7744677 
C    -2.8185701    9.9157233    2.9005774 
C    -4.6520176   11.0776089    1.8305894 
C    -3.8101567   10.8809862    2.9088946 
F    -3.9632477   11.6412890    3.9961289 
H    -5.4301343   11.8285447    1.8865470 
H    -5.1526820   10.4239649   -0.1360117 
H    -1.9105076    8.3580478    1.7427486 
H    -2.1842242    9.7913178    3.7694028 


86
Compound 9, UKS triplet, Energy = -3805.123814899
C    -1.2692568    4.4358117   -2.2627412 
C    -1.0644119    4.3725979   -0.8854829 
S    -0.8738041    2.7556332   -0.3063894 
C    -1.0681770    2.1434300   -1.9161622 
C    -1.2710863    3.1592840   -2.8551047 
C    -1.0653256    0.8602888   -2.4725151 
S    -1.4604597    6.0527348   -2.8417516 
S    -1.4593996    2.5267211   -4.4354823 
C    -1.2663469    0.9064672   -3.8387325 
C    -1.3217573   -0.1931247   -4.7370472 
N    -1.1751253   -1.4775312   -4.3238091 
N    -1.5237902   -0.0259945   -6.0646742 
C    -1.2704292   -2.1860784   -5.4381806 
C    -1.5273537   -1.2592779   -6.5514361 
H    -0.9239888   -0.0725275   -1.9456151 
C    -1.2709372    7.9479498   -0.6753419 
C    -1.0680020    7.9018999    0.6905993 
C    -1.2666001    6.6649054   -1.2319046 
S    -0.8733988    6.2817482    1.2871299 
C    -1.0619297    5.6491682   -0.2932156 
C    -1.0077063    9.0018055    1.5882048 
N    -0.8015406    8.8349541    2.9152218 
N    -1.1520204   10.2863862    1.1746345 
C    -0.8268792   10.0663378    3.4061855 
C    -1.0185043   10.9974611    2.2834262 
H    -1.4063855    8.8811558   -1.2031002 
H    -1.7382519   -8.4379580   -3.9452763 
C    -0.6689406   -8.4748685   -4.1782823 
H    -0.3889838   -9.4999124   -4.4142650 
H    -1.4303791   -6.2453958   -3.2972244 
H    -0.0975005   -8.1360873   -3.3078915 
O    -0.3642632   -7.7125954   -5.3229226 
C    -1.1658229   -5.7157697   -4.2026793 
C    -0.6135665   -6.3885323   -5.2918366 
C    -1.3775646   -4.3511220   -4.2769760 
H    -1.7939017   -3.8211028   -3.4291402 
C    -0.2770097   -5.6736729   -6.4424949 
C    -1.0703543   -3.6243597   -5.4293833 
C    -0.5049860   -4.3175590   -6.5088288 
H     0.1739859   -6.2068020   -7.2707765 
H    -0.2148098   -3.7774960   -7.4013495 
H    -2.7023432   17.1053042    1.1059107 
C    -1.6253241   17.2863120    1.0262529 
H    -1.4265193   18.3433913    1.1931066 
H    -2.3072624   14.9603346    0.3542354 
H    -1.2855490   17.0093100    0.0228972 
O    -0.9109701   16.5918473    2.0219879 
C    -1.7296791   14.4868319    1.1368813 
C    -0.9837326   15.2462077    2.0372926 
C    -1.7315645   13.1078451    1.2418528 
H    -2.2984488   12.5121776    0.5369401 
C    -0.2440102   14.6030822    3.0310366 
C    -1.0179155   12.4491427    2.2455460 
C    -0.2648419   13.2302981    3.1332626 
H     0.3500235   15.2059699    3.7072928 
H     0.3343929   12.7495010    3.8962949 
H     1.1545886    9.8995451    9.5339362 
C     0.0893000    9.9612418    9.7795434 
H    -0.0232678   10.3422932   10.7928895 
H     0.5529031    8.8012437    7.5961586 
H    -0.3543001    8.9621218    9.7183132 
O    -0.5806375   10.8742975    8.9415854 
C     0.0148274    9.5338394    7.0095705 
C    -0.5977035   10.6295849    7.6167830 
C    -0.0674096    9.3769488    5.6384763 
H     0.3940396    8.5203676    5.1626677 
C    -1.2911652   11.5521153    6.8313282 
C    -0.7351469   10.3042153    4.8338956 
C    -1.3548955   11.3921547    5.4656841 
H    -1.7829510   12.3839032    7.3211612 
H    -1.9183965   12.1054287    4.8776215 
H    -1.3974541   -0.9539030  -12.9847218 
C    -2.4714138   -1.1575855  -12.9207647 
H    -2.8150345   -1.5693583  -13.8679240 
H    -1.5651371    0.0944804  -10.9361509 
H    -3.0051941   -0.2232544  -12.7185845 
O    -2.7535388   -2.1333989  -11.9446227 
C    -1.8156232   -0.6904752  -10.2351398 
C    -2.4272918   -1.8677154  -10.6646806 
C    -1.5265231   -0.5196167   -8.8940588 
H    -1.0644222    0.3983614   -8.5522337 
C    -2.7449656   -2.8571550   -9.7324840 
C    -1.8134845   -1.5101626   -7.9509173 
C    -2.4402283   -2.6809440   -8.4017965 
H    -3.2431844   -3.7547037  -10.0786717 
H    -2.7173301   -3.4498783   -7.6918124 


80
Compound 4, UKS singlet, Energy = -2061.739167392
C    -1.2670931    2.7399815   -3.1726174 
C    -1.5636279    3.7502302   -4.1174599 
C    -1.0854747    1.4465965   -3.5719528 
C    -1.4841869    2.1042247   -5.8829852 
C    -1.1885232    1.0938127   -4.9380343 
C    -0.9987029   -0.2475959   -5.3525458 
C    -1.7533106    5.0916799   -3.7030265 
N    -2.0309470    6.1019594   -4.5771058 
N    -1.6733697    5.4791002   -2.3971814 
N    -0.7023439   -1.2546082   -4.4808152 
N    -1.0969765   -0.6382306   -6.6561634 
C    -0.5895797   -2.3262395   -5.2367982 
C    -0.8737770   -1.9352775   -6.6322735 
H    -0.8564323    0.6651369   -2.8586271 
C    -2.1193173    7.1780400   -3.8241429 
C    -1.9199475    6.7719591   -2.4183552 
H    -1.1926087    3.0219037   -2.1300514 
H    -0.3018230   -7.5705666   -1.5012127 
C     0.7789938   -7.5116140   -1.6670610 
H     1.2227618   -8.4890420   -1.4866770 
H    -0.3715905   -5.2761492   -1.7233456 
H     1.2119094   -6.7851484   -0.9715056 
O     1.0784773   -7.1864831   -3.0042822 
C    -0.1011081   -5.0816665   -2.7525867 
C     0.6412257   -6.0059406   -3.4862461 
C    -0.4971047   -3.8967504   -3.3459774 
H    -1.0625238   -3.1689427   -2.7769601 
C     0.9780974   -5.7211911   -4.8102415 
C    -0.1892467   -3.6062441   -4.6764438 
C     0.5659234   -4.5439252   -5.3936969 
H     1.5748396   -6.4394560   -5.3594682 
H     0.8559710   -4.3323818   -6.4152377 
H    -0.5693398    9.3119629    3.3495336 
C    -1.6490827    9.2512979    3.5216236 
H    -1.9269369    9.9544658    4.3046855 
H    -0.7747904    7.4723950    1.9739133 
H    -1.9074154    8.2360953    3.8403571 
O    -2.3758574    9.6326833    2.3771088 
C    -1.3672926    7.8098831    1.1340545 
C    -2.2158112    8.9099054    1.2505563 
C    -1.2814361    7.1366337   -0.0710609 
H    -0.6341656    6.2731422   -0.1638127 
C    -2.9705931    9.3154611    0.1490334 
C    -2.0114213    7.5430185   -1.1896648 
C    -2.8656548    8.6450954   -1.0492321 
H    -3.6421904   10.1579298    0.2624158 
H    -3.4757266    8.9623934   -1.8856202 
H    -4.5187169   12.0433392   -7.3052679 
C    -3.4758922   12.3648264   -7.3964342 
H    -3.4480739   13.4266477   -7.6343294 
H    -3.7455181    9.8749932   -7.1671659 
H    -2.9936942   11.8019498   -8.2024210 
O    -2.7827843   12.2180801   -6.1792123 
C    -3.1941835    9.8280122   -6.2375748 
C    -2.6649307   10.9803799   -5.6582974 
C    -3.0113767    8.6049687   -5.6181483 
H    -3.4086817    7.7044705   -6.0702869 
C    -1.9540326   10.8836927   -4.4613062 
C    -2.3232569    8.4931805   -4.4084678 
C    -1.7908248    9.6618651   -3.8474990 
H    -1.5295918   11.7851354   -4.0359775 
H    -1.2175905    9.6053182   -2.9306438 
H    -0.1112737   -4.0933963  -12.6576393 
C    -1.1545693   -4.4147998  -12.5717549 
H    -1.3474935   -5.2025140  -13.2977867 
H    -0.6111883   -2.3811054  -11.1957843 
H    -1.8125511   -3.5644426  -12.7789206 
O    -1.4191122   -4.9748849  -11.3068829 
C    -0.8394244   -2.8664959  -10.2563026 
C    -1.2605118   -4.1950005  -10.2188748 
C    -0.7128970   -2.1553760   -9.0768030 
H    -0.3989734   -1.1190069   -9.1005748 
C    -1.5523316   -4.7891686   -8.9903239 
C    -0.9778203   -2.7411154   -7.8374138 
C    -1.4091985   -4.0744249   -7.8220327 
H    -1.9002527   -5.8150821   -8.9800585 
H    -1.6614385   -4.5470405   -6.8810620 
C    -1.6677518    3.3972545   -5.4834107 
H    -1.5630190    1.8215316   -6.9250214 
H    -1.8927737    4.1794341   -6.1972240 


77
Compound 6, UKS singlet, Energy = -2382.457999348
C    -1.0616834    2.3853317   -2.0639855 
C    -1.3459093    3.2651982   -3.1426879 
C    -0.8816408    1.0976450   -2.4613331 
S    -1.3763698    2.4221831   -4.6519309 
C    -1.0183946    0.9248565   -3.8649019 
C    -0.8892703   -0.2666511   -4.5540954 
C    -1.5780800    4.6245433   -3.0439225 
N    -1.8317955    5.4181534   -4.1275960 
N    -1.5751088    5.2865059   -1.8419155 
N    -0.5864806   -1.4499469   -3.9287745 
N    -1.0505775   -0.3659598   -5.9079239 
C    -0.5384189   -2.3274009   -4.9018639 
C    -0.8619115   -1.6382498   -6.1684426 
H    -0.6544645    0.2584141   -1.8188277 
C    -1.9854851    6.6206668   -3.6249171 
C    -1.8468572    6.5300087   -2.1565209 
H    -1.0083525    2.7522053   -1.0484591 
H    -0.3563594   -8.3049802   -2.4864253 
C     0.7251335   -8.2309082   -2.6422840 
H     1.1482809   -9.2324096   -2.6962251 
H    -0.3779770   -6.0214229   -2.1694789 
H     1.1749785   -7.6945136   -1.8001686 
O     1.0282192   -7.6109568   -3.8695497 
C    -0.1057575   -5.5985521   -3.1273183 
C     0.6147283   -6.3413206   -4.0606494 
C    -0.4789381   -4.2998498   -3.4267881 
H    -1.0287960   -3.7148236   -2.6995524 
C     0.9528088   -5.7635842   -5.2846752 
C    -0.1667600   -3.7145430   -4.6534372 
C     0.5645276   -4.4740741   -5.5748552 
H     1.5302024   -6.3468677   -5.9918563 
H     0.8527288   -4.0376662   -6.5231847 
H    -0.7918508   10.3813710    2.9089579 
C    -1.8708576   10.2954593    3.0756052 
H    -2.2083246   11.1380736    3.6765096 
H    -0.8564165    8.2714034    1.9818222 
H    -2.0799163    9.3637954    3.6118314 
O    -2.5869706   10.3656335    1.8653854 
C    -1.4444144    8.3747368    1.0796287 
C    -2.3559867    9.4184958    0.9331358 
C    -1.2878636    7.4540937    0.0580738 
H    -0.5893182    6.6341078    0.1726927 
C    -3.1010049    9.5197043   -0.2420256 
C    -2.0098156    7.5525945   -1.1308966 
C    -2.9263061    8.6037762   -1.2561122 
H    -3.8198777   10.3251089   -0.3328577 
H    -3.5274079    8.6892233   -2.1529053 
H    -4.3678227   10.5467324   -8.1484259 
C    -3.3325555   10.8846380   -8.2637443 
H    -3.3272545   11.8730520   -8.7197450 
H    -3.5333783    8.4895664   -7.5250975 
H    -2.7949020   10.1853334   -8.9125701 
O    -2.6940616   11.0254118   -7.0165025 
C    -3.0264589    8.6614185   -6.5849870 
C    -2.5621741    9.9299663   -6.2413915 
C    -2.8355235    7.6036953   -5.7140293 
H    -3.1813802    6.6128593   -5.9824540 
C    -1.9073838   10.1154343   -5.0233612 
C    -2.2024102    7.7765434   -4.4826131 
C    -1.7351481    9.0567214   -4.1592934 
H    -1.5338568   11.1028888   -4.7802849 
H    -1.2075109    9.2178974   -3.2276084 
H    -0.3404291   -2.4684969  -12.5400957 
C    -1.3887365   -2.7808510  -12.4876800 
H    -1.6247275   -3.3900363  -13.3583878 
H    -0.7497948   -1.1010015  -10.7291504 
H    -2.0299639   -1.8932211  -12.4841276 
O    -1.6288482   -3.5946220  -11.3637447 
C    -0.9615479   -1.7724835   -9.9078186 
C    -1.4164101   -3.0693782  -10.1401378 
C    -0.7795489   -1.3335473   -8.6085549 
H    -0.4398415   -0.3220004   -8.4220056 
C    -1.6854830   -3.9074914   -9.0575844 
C    -1.0231687   -2.1659237   -7.5154766 
C    -1.4880142   -3.4625666   -7.7690900 
H    -2.0583140   -4.9054820   -9.2542810 
H    -1.7214589   -4.1220856   -6.9426655 


80
Compound 7, UKS singlet, Energy = -2856.682024659
C    -2.7940765    4.3388410   -4.0780807 
C    -2.8461106    4.6420526   -2.7063776 
S    -2.5692591    3.2467396   -1.6990140 
C    -2.3815347    2.2501818   -3.0924492 
C    -2.5348543    3.0062670   -4.2899472 
C    -2.1213475    0.9177900   -3.3043355 
S    -2.3461515    2.0099312   -5.6833938 
C    -2.0675201    0.6149570   -4.6760530 
C    -1.8217770   -0.6343106   -5.2411986 
C    -3.0846423    5.8928114   -2.1414391 
N    -3.2912663    7.0139053   -2.8952885 
N    -3.1286145    6.0921975   -0.7940289 
N    -1.5834761   -1.7493931   -4.4877855 
N    -1.7991839   -0.8375283   -6.5885572 
C    -1.3870991   -2.7012716   -5.3741078 
C    -1.5524095   -2.1239688   -6.7209681 
H    -1.9647363    0.1565422   -2.5536993 
C    -3.4609455    7.9712584   -2.0093591 
C    -3.3844607    7.3769008   -0.6619345 
H    -2.9426075    5.1016617   -4.8287602 
H    -1.3850435   -8.4484035   -2.4487130 
C    -0.2943353   -8.3543503   -2.4773748 
H     0.1524818   -9.3433674   -2.3930938 
H    -1.4914066   -6.1473980   -2.3344973 
H     0.0367190   -7.7364348   -1.6361131 
O     0.1459530   -7.8291703   -3.7074251 
C    -1.1111322   -5.7975394   -3.2849332 
C    -0.2658128   -6.5931715   -4.0560851 
C    -1.4699293   -4.5402653   -3.7382482 
H    -2.1165480   -3.9133805   -3.1363846 
C     0.2103024   -6.1089419   -5.2749234 
C    -1.0203917   -4.0496544   -4.9643210 
C    -0.1646945   -4.8606812   -5.7204596 
H     0.8834768   -6.7306595   -5.8528325 
H     0.2313689   -4.4955351   -6.6598860 
H    -2.5572635    9.1000361    5.4947226 
C    -3.6477189    9.0246954    5.5614066 
H    -3.9964794    9.6166354    6.4057086 
H    -2.6327250    7.4663222    3.8686447 
H    -3.9284182    7.9774679    5.7148522 
O    -4.2726545    9.5639092    4.4204009 
C    -3.1508577    7.9192768    3.0339730 
C    -4.0112894    8.9992882    3.2242525 
C    -2.9561156    7.4154959    1.7604157 
H    -2.2991734    6.5676668    1.6089808 
C    -4.6682706    9.5560110    2.1262827 
C    -3.5878331    7.9746558    0.6485285 
C    -4.4560315    9.0533004    0.8617784 
H    -5.3505674   10.3807301    2.2935165 
H    -4.9910165    9.4866975    0.0261118 
H    -5.6534307   13.2878907   -4.9271960 
C    -4.6077753   13.6127534   -4.9077590 
H    -4.5682372   14.6971013   -4.9945262 
H    -4.8840525   11.1169266   -5.0433822 
H    -4.0748038   13.1639333   -5.7525302 
O    -3.9916963   13.2951691   -3.6820844 
C    -4.3918332   10.9384179   -4.0967064 
C    -3.9032856   11.9958750   -3.3316135 
C    -4.2454226    9.6396402   -3.6420598 
H    -4.6122166    8.8138063   -4.2393873 
C    -3.2694532   11.7296660   -2.1174759 
C    -3.6337753    9.3574979   -2.4204472 
C    -3.1414879   10.4330903   -1.6704704 
H    -2.8761708   12.5606940   -1.5444170 
H    -2.6290766   10.2463505   -0.7349102 
H    -0.1905806   -3.4148766  -12.8882193 
C    -1.2291873   -3.7572913  -12.9453065 
H    -1.3358154   -4.4382929  -13.7877659 
H    -0.8632179   -1.9287066  -11.2581228 
H    -1.8861434   -2.8939968  -13.0941685 
O    -1.5939413   -4.4911110  -11.8000333 
C    -1.1642623   -2.5427621  -10.4199020 
C    -1.5544304   -3.8680915  -10.6049764 
C    -1.1629812   -2.0010767   -9.1470212 
H    -0.8738511   -0.9676520   -8.9995197 
C    -1.9423005   -4.6304286   -9.5024828 
C    -1.5265394   -2.7560578   -8.0308382 
C    -1.9245957   -4.0831032   -8.2388218 
H    -2.2634919   -5.6521562   -9.6654728 
H    -2.2487940   -4.6853995   -7.3994697 


83
Compound 8a, UKS singlet, Energy = -3330.905411362
C    -2.2093191    3.1736395   -3.0239145 
C    -1.9583837    3.1521107   -1.6329152 
S    -1.4083361    1.6006075   -1.0806356 
C    -2.1987574    4.3585675   -1.0042907 
C    -1.5105195    0.9780115   -2.6982661 
C    -1.9564665    1.9484084   -3.6244459 
C    -1.2488751   -0.2545353   -3.2647136 
S    -2.7499668    4.7211245   -3.5378656 
S    -2.0465542    1.3014221   -5.2132977 
C    -1.4921428   -0.2459158   -4.6411678 
C    -1.3296303   -1.3179214   -5.5302137 
C    -2.6405881    5.3271832   -1.9100718 
C    -2.9785817    6.6567843   -1.6203380 
N    -3.3896028    7.5283793   -2.5786491 
N    -2.9192981    7.1693136   -0.3586307 
N    -0.8838095   -2.5418178   -5.1283102 
N    -1.6035681   -1.2105634   -6.8570142 
C    -3.3203475    8.4175077   -0.4995401 
C    -3.5944162    8.6576262   -1.9263351 
C    -0.8530610   -3.2530448   -6.2382375 
C    -1.3417811   -2.4099829   -7.3422492 
C    -3.4768133    9.2919011    0.6531344 
H    -0.8961917   -1.1411947   -2.7577619 
H    -2.0809490    4.5785488    0.0470318 
C    -0.3440165   -4.6163524   -6.2440025 
C    -1.5918694   -2.7278007   -8.7383001 
C    -3.9702843    9.8738282   -2.6278406 
C    -1.5339752   -1.7096533   -9.6919440 
C    -1.8044652   -1.9507335  -11.0267988 
C    -2.1633138   -3.2337738  -11.4370630 
C    -2.2490947   -4.2580977  -10.4931869 
C    -1.9650281   -4.0080183   -9.1691803 
H    -1.2684026   -0.7115445   -9.3656086 
H    -1.7355436   -1.1378703  -11.7373033 
O    -2.4486005   -3.5750206  -12.7097123 
H    -2.5516088   -5.2442969  -10.8241953 
H    -2.0586951   -4.8116142   -8.4496217 
C    -0.4751282   -5.4024437   -5.0986034 
C     0.0323963   -6.6883452   -5.0396388 
C     0.7093032   -7.2135622   -6.1389306 
C     0.8687649   -6.4329167   -7.2844343 
C     0.3476505   -5.1590179   -7.3347612 
H     0.5001276   -4.5621139   -8.2253395 
H    -0.9906278   -4.9853111   -4.2421382 
H    -0.1019473   -7.2710768   -4.1381174 
O     1.2438749   -8.4507556   -6.1853271 
H     1.4161998   -6.8472935   -8.1224638 
C    -4.6797090    9.7797827   -3.8266905 
C    -5.0240607   10.9040232   -4.5551377 
C    -4.6422153   12.1648807   -4.0994013 
C    -3.9126580   12.2754110   -2.9149092 
C    -3.5864816   11.1493724   -2.1925068 
H    -3.0010672   11.2553156   -1.2878744 
O    -4.9239335   13.3214609   -4.7321981 
H    -3.6040040   13.2603871   -2.5859370 
H    -4.9625750    8.7968410   -4.1831374 
H    -5.5852023   10.7901130   -5.4729900 
C    -4.4689976   10.2784559    0.7232873 
C    -2.6633206    9.1046614    1.7713045 
C    -2.8029682    9.8812819    2.9079237 
C    -4.6270303   11.0495335    1.8535055 
C    -3.7898896   10.8642943    2.9543764 
O    -4.0121003   11.6723113    4.0109174 
H    -5.4038186   11.8023222    1.9134397 
H    -5.1418915   10.4244425   -0.1125244 
H    -1.9064364    8.3306417    1.7354415 
H    -2.1432135    9.7145630    3.7489294 
C    -3.2041420   11.5112375    5.1528575 
H    -3.5506955   12.2480018    5.8753336 
H    -2.1488013   11.6971390    4.9270432 
H    -3.3103993   10.5089513    5.5809348 
C    -5.6419135   13.2602156   -5.9422185 
H    -5.7533971   14.2888570   -6.2803329 
H    -6.6337194   12.8189612   -5.7980278 
H    -5.0991287   12.6878464   -6.7016651 
C    -2.3945369   -2.5711646  -13.6959932 
H    -2.6608550   -3.0542432  -14.6343775 
H    -1.3884945   -2.1472940  -13.7819536 
H    -3.1084867   -1.7671848  -13.4889466 
C     1.1242826   -9.2700201   -5.0463534 
H     1.6210218  -10.2065345   -5.2935050 
H     0.0751373   -9.4715228   -4.8055568 
H     1.6143447   -8.8208266   -4.1761871 


67
Compound 8b, UKS singlet, Energy = -2873.121051146
C    -2.2010194    3.1822369   -3.0421540 
C    -1.9505026    3.1602910   -1.6474593 
S    -1.3999481    1.6092979   -1.0938569 
C    -2.1928255    4.3628934   -1.0199360 
C    -1.5009099    0.9878890   -2.7121556 
C    -1.9476225    1.9604879   -3.6411112 
C    -1.2396223   -0.2416422   -3.2767418 
S    -2.7437097    4.7290510   -3.5575637 
S    -2.0365850    1.3148184   -5.2310707 
C    -1.4830089   -0.2320836   -4.6569721 
C    -1.3212704   -1.3031636   -5.5403879 
C    -2.6365017    5.3331106   -1.9288942 
C    -2.9760286    6.6571150   -1.6364113 
N    -3.3929151    7.5322413   -2.5921009 
N    -2.9152593    7.1684960   -0.3720689 
N    -0.8809020   -2.5299855   -5.1344379 
N    -1.5908988   -1.1993143   -6.8706285 
C    -3.3181218    8.4134202   -0.5106913 
C    -3.6000407    8.6552875   -1.9359233 
C    -0.8522515   -3.2418100   -6.2407168 
C    -1.3311610   -2.3985432   -7.3492010 
C    -3.4713178    9.2904187    0.6457273 
H    -0.8879028   -1.1294983   -2.7711533 
H    -2.0772584    4.5844474    0.0313345 
C    -0.3525798   -4.6130125   -6.2435878 
C    -1.5739457   -2.7219533   -8.7499712 
C    -3.9878763    9.8763800   -2.6317508 
C    -1.4566378   -1.7127454   -9.7112681 
C    -1.7174504   -1.9769289  -11.0430371 
C    -2.1162720   -3.2478200  -11.4381362 
C    -2.2554402   -4.2515345  -10.4902922 
C    -1.9835796   -3.9944538   -9.1569852 
H    -1.1571126   -0.7228730   -9.3896285 
H    -1.6124808   -1.1877293  -11.7787784 
H    -2.3239827   -3.4531314  -12.4821128 
H    -2.5837786   -5.2403147  -10.7895498 
H    -2.1108951   -4.7793634   -8.4220090 
C    -0.5344551   -5.4078478   -5.1078585 
C    -0.0373409   -6.6975390   -5.0651531 
C     0.6644084   -7.2118723   -6.1481546 
C     0.8674917   -6.4252974   -7.2729398 
C     0.3608520   -5.1373573   -7.3242468 
H     0.5375036   -4.5250058   -8.1998117 
H    -1.0734041   -4.9925231   -4.2651868 
H    -0.1950824   -7.3062699   -4.1820842 
H     1.0566570   -8.2218446   -6.1126697 
H     1.4291773   -6.8144334   -8.1144537 
C    -4.7451086    9.7800482   -3.8037949 
C    -5.0971265   10.9162239   -4.5084855 
C    -4.6861175   12.1677208   -4.0667317 
C    -3.9176009   12.2736359   -2.9163521 
C    -3.5729267   11.1392321   -2.2007823 
H    -2.9589446   11.2300053   -1.3135044 
H    -4.9593782   13.0577513   -4.6220315 
H    -3.5786930   13.2455471   -2.5763861 
H    -5.0489726    8.7981817   -4.1452891 
H    -5.6933115   10.8274554   -5.4095139 
C    -4.4872690   10.2465579    0.7190282 
C    -2.6188538    9.1287262    1.7420547 
C    -2.7645339    9.9174706    2.8685012 
C    -4.6374605   11.0263032    1.8537369 
C    -3.7737283   10.8702660    2.9283094 
H    -3.8897170   11.4856472    3.8131895 
H    -5.4376029   11.7561167    1.9007230 
H    -5.1756882   10.3642050   -0.1086447 
H    -1.8429411    8.3749574    1.6887815 
H    -2.0893477    9.7886771    3.7068227 


67
Compound 8c, UKS singlet, Energy = -3269.895561580
C    -2.2091871    3.1777340   -3.0363435 
C    -1.9579623    3.1557155   -1.6420529 
S    -1.4075365    1.6049170   -1.0884261 
C    -2.1995282    4.3589286   -1.0145566 
C    -1.5089471    0.9835669   -2.7064972 
C    -1.9558099    1.9557317   -3.6354179 
C    -1.2468886   -0.2460669   -3.2714501 
S    -2.7516820    4.7244489   -3.5515286 
S    -2.0444066    1.3100880   -5.2251739 
C    -1.4899007   -0.2363452   -4.6512601 
C    -1.3265531   -1.3069856   -5.5360043 
C    -2.6430578    5.3287791   -1.9232446 
C    -2.9811271    6.6540773   -1.6316498 
N    -3.3957563    7.5289327   -2.5879441 
N    -2.9201771    7.1666204   -0.3683038 
N    -0.8828992   -2.5327563   -5.1320369 
N    -1.5970628   -1.2026390   -6.8655539 
C    -3.3212004    8.4125282   -0.5082969 
C    -3.6002293    8.6537460   -1.9329238 
C    -0.8519851   -3.2432778   -6.2396992 
C    -1.3346972   -2.4012085   -7.3458056 
C    -3.4730820    9.2890779    0.6472695 
H    -0.8944423   -1.1329740   -2.7647489 
H    -2.0827510    4.5793341    0.0368002 
C    -0.3474166   -4.6115473   -6.2429770 
C    -1.5781003   -2.7217395   -8.7459239 
C    -3.9835433    9.8733623   -2.6314372 
C    -1.4821339   -1.7052508   -9.7027606 
C    -1.7451003   -1.9544322  -11.0357405 
C    -2.1242664   -3.2314266  -11.4095134 
C    -2.2509302   -4.2569043  -10.4920470 
C    -1.9736351   -3.9961171   -9.1616336 
H    -1.1959979   -0.7126190   -9.3782273 
H    -1.6634323   -1.1778727  -11.7860765 
F    -2.3821377   -3.4790757  -12.6967748 
H    -2.5706506   -5.2371966  -10.8226786 
H    -2.0902492   -4.7888732   -8.4336936 
C    -0.5123670   -5.4022611   -5.1011904 
C    -0.0111191   -6.6886787   -5.0464744 
C     0.6764526   -7.1795609   -6.1418842 
C     0.8779124   -6.4228491   -7.2802745 
C     0.3606524   -5.1399513   -7.3254244 
H     0.5309152   -4.5332826   -8.2059073 
H    -1.0442740   -4.9868160   -4.2544356 
H    -0.1428612   -7.3135355   -4.1718585 
F     1.1658290   -8.4220593   -6.0951923 
H     1.4392674   -6.8370101   -8.1084548 
C    -4.7259068    9.7752548   -3.8134846 
C    -5.0758080   10.9027643   -4.5306797 
C    -4.6622186   12.1388008   -4.0666486 
C    -3.9101372   12.2758973   -2.9155826 
C    -3.5761976   11.1390248   -2.2008109 
H    -2.9696779   11.2360350   -1.3093618 
F    -4.9949211   13.2333759   -4.7566328 
H    -3.5888894   13.2598973   -2.5976948 
H    -5.0236733    8.7932267   -4.1591243 
H    -5.6595091   10.8392379   -5.4406098 
C    -4.4793649   10.2557010    0.7201398 
C    -2.6318507    9.1144684    1.7509025 
C    -2.7697358    9.8946742    2.8828633 
C    -4.6361740   11.0367493    1.8518733 
C    -3.7722240   10.8474118    2.9134137 
F    -3.9129166   11.6039946    4.0057782 
H    -5.4206282   11.7797460    1.9234125 
H    -5.1645634   10.3840133   -0.1083100 
H    -1.8641130    8.3523792    1.7029504 
H    -2.1165646    9.7757916    3.7384258 


86
Compound 9, UKS singlet, Energy = -3805.128949851
C    -1.2827360    4.4347070   -2.2653322 
C    -1.0770476    4.3702257   -0.8769375 
S    -0.8866537    2.7484157   -0.3039808 
C    -1.0808146    2.1437580   -1.9184531 
C    -1.2847737    3.1733062   -2.8578184 
C    -1.0767212    0.8730032   -2.4741419 
S    -1.4725988    6.0565131   -2.8384257 
S    -1.4724056    2.5455034   -4.4438438 
C    -1.2782059    0.9209295   -3.8511198 
C    -1.3303477   -0.1699539   -4.7388792 
N    -1.1735584   -1.4573451   -4.3255806 
N    -1.5396180   -0.0102691   -6.0703493 
C    -1.2703683   -2.1650644   -5.4360476 
C    -1.5348185   -1.2417479   -6.5509837 
H    -0.9352452   -0.0628259   -1.9527788 
C    -1.2806299    7.9320992   -0.6686658 
C    -1.0761740    7.8844843    0.7078864 
C    -1.2781787    6.6612120   -1.2240160 
S    -0.8838913    6.2598278    1.3010063 
C    -1.0736928    5.6317414   -0.2846710 
C    -1.0148939    8.9762116    1.5940138 
N    -0.8165898    8.8164079    2.9271636 
N    -1.1485229   10.2649477    1.1767840 
C    -0.8347070   10.0472342    3.4091338 
C    -1.0176020   10.9754322    2.2819609 
H    -1.4142851    8.8684149   -1.1912157 
H    -1.7529683   -8.4250896   -3.9713549 
C    -0.6805912   -8.4601642   -4.1905597 
H    -0.3966355   -9.4843543   -4.4257029 
H    -1.4560532   -6.2350982   -3.3116789 
H    -0.1213108   -8.1239011   -3.3112201 
O    -0.3614515   -7.6942249   -5.3283007 
C    -1.1798892   -5.7019044   -4.2115734 
C    -0.6127295   -6.3698312   -5.2955168 
C    -1.3925347   -4.3366959   -4.2838478 
H    -1.8210819   -3.8110174   -3.4393046 
C    -0.2630512   -5.6504800   -6.4389851 
C    -1.0702525   -3.6057770   -5.4282772 
C    -0.4916890   -4.2939248   -6.5029550 
H     0.1976497   -6.1800475   -7.2642206 
H    -0.1936555   -3.7506073   -7.3910011 
H    -2.6962731   17.0921169    1.1265163 
C    -1.6194877   17.2689089    1.0340542 
H    -1.4148872   18.3254443    1.1976453 
H    -2.3185626   14.9460048    0.3704110 
H    -1.2932521   16.9903888    0.0265308 
O    -0.8958922   16.5724493    2.0211230 
C    -1.7330685   14.4702463    1.1457955 
C    -0.9736028   15.2263641    2.0369803 
C    -1.7389902   13.0906868    1.2507361 
H    -2.3173055   12.4980477    0.5524759 
C    -0.2255321   14.5801773    3.0219196 
C    -1.0151162   12.4295108    2.2440605 
C    -0.2501121   13.2069829    3.1235729 
H     0.3773185   15.1804611    3.6926874 
H     0.3540757   12.7237306    3.8812394 
H     1.1698523    9.9460689    9.5332490 
C     0.1048256   10.0005663    9.7820726 
H    -0.0072677   10.3879770   10.7931114 
H     0.5715011    8.8275814    7.6068076 
H    -0.3298612    8.9969063    9.7302139 
O    -0.5759766   10.9011048    8.9400094 
C     0.0249353    9.5506810    7.0162801 
C    -0.5953158   10.6453886    7.6165816 
C    -0.0598927    9.3824380    5.6461069 
H     0.4084796    8.5262677    5.1761986 
C    -1.2984064   11.5555348    6.8259870 
C    -0.7387879   10.2961738    4.8372347 
C    -1.3649315   11.3837453    5.4614433 
H    -1.7945381   12.3880385    7.3102114 
H    -1.9339967   12.0890110    4.8689462 
H    -1.3750609   -0.9926477  -12.9889055 
C    -2.4506595   -1.1887435  -12.9272743 
H    -2.7933742   -1.6054097  -13.8726776 
H    -1.5430874    0.0736047  -10.9503365 
H    -2.9785533   -0.2489046  -12.7349130 
O    -2.7432361   -2.1545017  -11.9448018 
C    -1.8022044   -0.7033792  -10.2435890 
C    -2.4202405   -1.8796988  -10.6652042 
C    -1.5169710   -0.5229379   -8.9023492 
H    -1.0494174    0.3949099   -8.5674472 
C    -2.7473999   -2.8587207   -9.7259391 
C    -1.8155153   -1.5020574   -7.9524413 
C    -2.4468233   -2.6724886   -8.3951835 
H    -3.2485610   -3.7569057  -10.0662115 
H    -2.7292520   -3.4346540   -7.6799074 
